# Supplementary material for: Questionnaires in otology: a systematic mapping review
Source: Syst Rev. 2021 Apr 20;10:119. doi: 10.1186/s13643-021-01659-9 (PMC8059288; doi:10.1186/s13643-021-01659-9)
Supplement: Supplementary file 4 — Additional file 4. Tinnitus questionnaires [file 13643_2021_1659_MOESM4_ESM.docx › Metadata/DocumentIdentifier]

8A1C82A2-BBF7-4AD9-A604-D25475422E51
