# Supplementary material for: Questionnaires in otology: a systematic mapping review
Source: Syst Rev. 2021 Apr 20;10:119. doi: 10.1186/s13643-021-01659-9 (PMC8059288; doi:10.1186/s13643-021-01659-9)
Supplement: Supplementary file 4 — Additional file 4. Tinnitus questionnaires [file 13643_2021_1659_MOESM4_ESM.docx › Metadata/BuildVersionHistory.plist]

<?xml version="1.0" encoding="UTF-8"?>
<!DOCTYPE plist PUBLIC "-//Apple//DTD PLIST 1.0//EN" "http://www.apple.com/DTDs/PropertyList-1.0.dtd">
<plist version="1.0">
<array>
	<string>docx</string>
	<string>M5.6.2-2573-1</string>
</array>
</plist>
