# Supplementary material for: Questionnaires in otology: a systematic mapping review
Source: Syst Rev. 2021 Apr 20;10:119. doi: 10.1186/s13643-021-01659-9 (PMC8059288; doi:10.1186/s13643-021-01659-9)
Supplement: Supplementary file 5 — Additional file 5. Vertigo questionnaires [file 13643_2021_1659_MOESM5_ESM.docx]

Archive with 98 entries (98 files):
- Index/Document.iwa
- Index/ViewState.iwa
- Index/CalculationEngine.iwa
- Index/Tables/DataList-58.iwa
- Index/Tables/DataList-57.iwa
- Index/Tables/HeaderStorageBucket-9.iwa
- Index/Tables/Tile-5.iwa
- Index/Tables/DataList-56.iwa
- Index/Tables/HeaderStorageBucket-10.iwa
- Index/Tables/DataList-55.iwa
- Index/Tables/DataList-54.iwa
- Index/Tables/DataList-53.iwa
- Index/Tables/HeaderStorageBucket-7.iwa
- Index/Tables/HeaderStorageBucket-11.iwa
- Index/Tables/DataList-52.iwa
- Index/Tables/DataList-49.iwa
- Index/Tables/DataList-50.iwa
- Index/Tables/DataList-48.iwa
- Index/Tables/Tile-4.iwa
- Index/Tables/DataList-51.iwa
- Index/Tables/HeaderStorageBucket-5.iwa
- Index/Tables/DataList-47.iwa
- Index/Tables/DataList-45.iwa
- Index/Tables/HeaderStorageBucket-6.iwa
- Index/Tables/DataList-46.iwa
- Index/Tables/DataList-41.iwa
- Index/Tables/HeaderStorageBucket-4.iwa
- Index/Tables/DataList-43.iwa
- Index/Tables/DataList-44.iwa
- Index/Tables/DataList-37.iwa
- Index/Tables/HeaderStorageBucket-3.iwa
- Index/Tables/DataList-39.iwa
- Index/Tables/DataList-36.iwa
- Index/Tables/DataList-38.iwa
- Index/Tables/DataList-33.iwa
- Index/Tables/DataList-40.iwa
- Index/Tables/DataList-32.iwa
- Index/Tables/DataList-31.iwa
- Index/Tables/DataList-29.iwa
- Index/Tables/HeaderStorageBucket-2.iwa
- Index/Tables/DataList-28.iwa
- Index/Tables/DataList-30.iwa
- Index/Tables/DataList-26.iwa
- Index/Tables/DataList-24.iwa
- Index/Tables/DataList-25.iwa
- Index/Tables/DataList-42.iwa
- Index/Tables/DataList-21.iwa
- Index/Tables/DataList-19.iwa
- Index/Tables/DataList-22.iwa
- Index/Tables/DataList-18.iwa
- Index/Tables/DataList-23.iwa
- Index/Tables/DataList-15.iwa
- Index/Tables/DataList-20.iwa
- Index/Tables/DataList-17.iwa
- Index/Tables/DataList-14.iwa
- Index/Tables/DataList-13.iwa
- Index/Tables/HeaderStorageBucket-1.iwa
- Index/Tables/DataList-27.iwa
- Index/Tables/DataList-11.iwa
- Index/Tables/DataList-12.iwa
- Index/Tables/DataList-10.iwa
- Index/Tables/DataList-8.iwa
- Index/Tables/DataList-7.iwa
- Index/Tables/DataList-16.iwa
- Index/Tables/DataList-6.iwa
- Index/Tables/DataList-9.iwa
- Index/Tables/DataList-5.iwa
- Index/Tables/Tile-3.iwa
- Index/Tables/DataList-4.iwa
- Index/Tables/DataList-34.iwa
- Index/Tables/DataList-3.iwa
- Index/Tables/HeaderStorageBucket.iwa
- Index/Tables/DataList-2.iwa
- Index/Tables/DataList-35.iwa
- Index/Tables/Tile-2.iwa
- Index/Tables/Tile-1.iwa
- Index/Tables/DataList-59.iwa
- Index/Tables/DataList-1.iwa
- Index/Tables/Tile.iwa
- Index/Tables/DataList.iwa
- Index/Tables/HeaderStorageBucket-8.iwa
- Index/DocumentStylesheet.iwa
- Index/AnnotationAuthorStorage.iwa
- Index/DocumentMetadata.iwa
- Data/PresetImageFill0-15.jpg
- Data/PresetImageFill1-16.jpg
- Data/PresetImageFill2-17.jpg
- Data/PresetImageFill3-18.jpg
- Data/PresetImageFill4-19.jpg
- Data/PresetImageFill5-20.jpg
- Data/bullet_gbutton_gray-21.png
- Index/Metadata.iwa
- Metadata/Properties.plist
- Metadata/DocumentIdentifier
- Metadata/BuildVersionHistory.plist
- preview.jpg
- preview-micro.jpg
- preview-web.jpg
