# Supplementary material for: Questionnaires in otology: a systematic mapping review
Source: Syst Rev. 2021 Apr 20;10:119. doi: 10.1186/s13643-021-01659-9 (PMC8059288; doi:10.1186/s13643-021-01659-9)
Supplement: Supplementary file 5 — Additional file 5. Vertigo questionnaires [file 13643_2021_1659_MOESM5_ESM.docx › Metadata/DocumentIdentifier]

E8EF16B0-4EDD-433E-9CB3-2825FC86454B
